# Supplementary material for: Droplet-based screening of phosphate transfer catalysis reveals how epistasis shapes MAP kinase interactions with substrates
Source: Nat Commun. 2022 Feb 11;13:844. doi: 10.1038/s41467-022-28396-4 (PMC8837617; doi:10.1038/s41467-022-28396-4)
Supplement: Supplementary file 4 — Source Data [file 41467_2022_28396_MOESM4_ESM.xlsx]

## Sheet: Fig. 2a
Figure 2a
Beads functionalised with	caMKK1	caMKK1	MKK1	MKK1	caMKK1S218D/S222D	caMKK1S218D/S222D	caMKK1	caMKK1	caMKK1	caMKK1
MAPK	-	-	ERK2	ERK2	ERK2	ERK2	ERK2	ERK2	ERK2T185A/Y187A	ERK2T185A/Y187A
Chymotrypsin	-	+	-	+	-	+	-	+	-	+
5th percentile	39291	602	44165	945	40524	3980	39291	10691	39291	691
25th percentile	46384	805	51662	1185	47704	5546	46384	21826	46384	891
Median	51905	966	57570	1363	53768	8657	51905	24960	51905	1028
75th percentile	57570	1151	63882	1552	59787	14264	57570	28262	57570	1172
95th percentile	66668	1584	74197	1890	68922	21924	66668	33155	66668	1430

## Sheet: Fig. 2e
Figure 2e
Raw plots are shown in Supplmentary Figure S4
Emulsion	Variant	Q1 (%)	Q2 (%)	Q3 (%)	Q4 (%)
1	caMKK1	13	87	0	0
	caMKK1I9A/L11A	0	0	5.3	95
2	caMKK1	6.1	94	0	0
	caMKK1I9A/L11A	0	0	7.5	93
3	caMKK1	8	92	0	0
	caMKK1I9A/L11A	0	0	10	90
4	caMKK1	27	73	0	0
	caMKK1I9A/L11A	0	0	9.3	91
5	caMKK1	44	56	0	0
	caMKK1I9A/L11A	0	0	5.2	95
6	caMKK1	70	30	0	0
	caMKK1I9A/L11A	0	0	2.3	98
7	caMKK1	78	22	0	0
	caMKK1I9A/L11A	0	0	1.8	98

## Sheet: Fig. 2i
Figure 2i
Sequence (6,7a,8a,9,11,13)	1st repeat	2nd repeat	3rd repeat	4th repeat	1st repeat norm.	2nd repeat norm.	AVERAGE
LLAPGL	4.96762	5.06725			0.97562	0.995185	0.985403
FL-VLI	4.05775	4.25983			0.796925	0.836612	0.816769
P--ILP	4.69838	4.88482			0.922743	0.959357	0.94105
LMALII	4.47852	4.62576			0.879563	0.90848	0.894021
ML-DML	4.64711	4.74203			0.912673	0.931315	0.921994
LP-MMI	3.55302	3.64726			0.697799	0.716306	0.707052
DWALII	4.94183	4.96379			0.970554	0.974867	0.972711
P--ILI	4.90386	4.95182			0.963098	0.972516	0.967807
LWALVM	3.67799	3.64286			0.722342	0.715442	0.718892
PL-LLV	4.75	4.80063			0.93288	0.942824	0.937852
Y--IIM	3.66179	3.76115			0.719159	0.738675	0.728917
GK-GIL	4.78804	4.8431			0.940351	0.951163	0.945757
AIALVD	4.50725	4.22923			0.885204	0.830602	0.857903
VF-LIV	4.28958	3.88554			0.842456	0.763103	0.802779
IIAMPV	3.57591	3.09577			0.702293	0.607996	0.655145
AP-ALM	4.69912	4.38573			0.922888	0.861338	0.892113
MLAAIG	4.92844	4.91209			0.967924	0.964713	0.966319
AF-FLW	3.80872	3.86404			0.748017	0.758882	0.753449
P--LYK	4.41002	4.53531			0.866109	0.890716	0.878412
WL-KIP	4.24918	4.28089			0.83452	0.840748	0.837634
ML-AMG	4.63732	4.64632			0.910751	0.912517	0.911634
KPAFWG	3.84411	4.00092			0.754966	0.785763	0.770365
A-AFMW	3.62156	3.66382			0.71126	0.719559	0.715409
WL-IVL	3.50139	3.70855			0.687658	0.728343	0.708001
LIALWY	2.38149	2.8451			0.467715	0.558766	0.51324
WL-IAW	2.74024	3.13097			0.538171	0.614909	0.57654
WLAMFV	2.99874	3.15884			0.58894	0.620383	0.604662
LLAFDA	3.64975	3.92398			0.716795	0.770653	0.743724
GGAIKI	1.75376	1.71221			0.344431	0.33627	0.34035
PY-LMF	2.77665	2.94847			0.545322	0.579067	0.562194
IL-GML	3.46927	3.69705			0.681351	0.726085	0.703718
GM-GYY	1.52375	1.55728			0.299258	0.305843	0.302551
I-AGKV	1.54287	1.46816			0.303013	0.28834	0.295676
VL-GPW	2.37132	2.5037			0.465717	0.491717	0.478717
DPADFF	1.61294	1.73698			0.316775	0.341135	0.328955
DA-GWK	1.52255	1.61335			0.299022	0.316854	0.307938
VPAPGK	1.48382	1.51886			0.291416	0.298298	0.294857
P--ILP	4.99073	5.06436	4.99779	5.31415	1	1	1
P--AAP	1.59187	1.73231	1.60988	1.73555	0.312637	0.340219	0.326428
	AVG WT	5.09176

## Sheet: Supp. Fig. S8A and S8C
Supplementary Figure S8a and S8c
	Kinetic Measurement
	Kinetic Cycles				30
	Interval Time				00:01:00
	Label 1 - 475 nm							Label 2 - 527 nm
	Mode				Fluorescence Top Reading			Mode				Fluorescence Top Reading
	Excitation Wavelength				420	nm		Excitation Wavelength				420	nm
	Emission Wavelength				475	nm		Emission Wavelength				527	nm
	Excitation Bandwidth				9	nm		Excitation Bandwidth				9	nm
	Emission Bandwidth				20	nm		Emission Bandwidth				20	nm
	Gain				50	Manual		Gain				50	Manual
	Number of Flashes				25			Number of Flashes				25
	Integration Time				20	µs		Integration Time				20	µs
	Lag Time				0	µs		Lag Time				0	µs
	Settle Time				0	ms		Settle Time				0	ms
	Z-Position (Manual)				20000	µm		Z-Position (Manual)				20000	µm
	Label 1 - 475 nm																														Used for 8C
	Cycle Nr.	1	2	3	4	5	6	7	8	9	10	11	12	13	14	15	16	17	18	19	20	21	22	23	24	25	26	27	28	29	30
	Time [s]	0	60	120	180	240	300	360	420	480	540	600	660	720	780	840	900	960	1020	1080	1140	1200	1260	1320	1380	1440	1500	1560	1620	1680	1740
1	caMKK1	905	914	936	948	962	970	986	991	979	985	995	1001	1011	1014	1034	1014	1018	1038	1033	1028	1023	1026	1031	1036	1035	1035	1037	1038	1046	1042
1	caMKK1I9A/L11A	1374	1521	1710	1793	1904	1983	2063	2124	2169	2266	2307	2312	2361	2397	2466	2437	2465	2490	2510	2530	2535	2566	2575	2592	2606	2599	2644	2623	2657	2667
1	FRET - Positive	886	881	890	896	907	904	929	917	905	918	922	910	927	921	923	924	917	914	919	921	920	926	921	929	917	919	934	931	928	927
1	FRET - Negative	1505	1672	1841	1984	2113	2201	2299	2426	2423	2519	2532	2606	2669	2691	2738	2759	2745	2811	2805	2871	2875	2875	2872	2913	2920	2952	2980	2971	2999	2995
2	caMKK1	1173	1158	1154	1151	1147	1152	1149	1156	1150	1160	1156	1162	1161	1171	1174	1181	1182	1186	1181	1190	1184	1190	1185	1191	1183	1182	1175	1171	1161	1158
2	caMKK1I9A/L11A	1186	1355	1484	1609	1697	1781	1834	1899	1943	1996	2035	2084	2105	2147	2159	2197	2201	2240	2236	2258	2278	2312	2315	2329	2345	2356	2377	2390	2382	2411
2	FRET - Positive	1016	983	968	962	959	959	955	959	952	956	958	959	959	964	969	978	977	984	981	982	982	985	986	984	982	976	974	970	960	962
2	FRET - Negative	738	806	856	915	947	991	1017	1044	1080	1097	1117	1142	1157	1184	1189	1203	1220	1233	1240	1253	1262	1269	1277	1285	1292	1300	1306	1312	1315	1319
3	caMKK1	921	933	945	972	974	989	990	1001	1007	1019	1020	1032	1022	1030	1033	1043	1047	1046	1049	1048	1050	1061	1067	1062	1069	1068	1074	1074	1071	1079
3	caMKK1I9A/L11A	1317	1478	1631	1761	1879	1983	2062	2148	2214	2297	2361	2471	2537	2621	2689	2743	2816	2825	2876	2852	2900	2896	2923	2912	2932	2977	2966	2997	3040	3031
3	FRET - Positive	910	897	904	914	922	932	932	940	937	945	947	969	987	1001	1006	1020	1034	1033	1038	1022	1028	1020	1024	1008	1009	1016	1012	1011	1017	1015
3	FRET - Negative	1263	1472	1654	1810	1950	2073	2160	2264	2333	2419	2480	2603	2689	2783	2843	2904	2991	3021	3060	3058	3103	3097	3122	3128	3137	3185	3188	3203	3245	3241
	Label 2 - 527 nm
	Cycle Nr.	1	2	3	4	5	6	7	8	9	10	11	12	13	14	15	16	17	18	19	20	21	22	23	24	25	26	27	28	29	30
	Time [s]	0	60	120	180	240	300	360	420	480	540	600	660	720	780	840	900	960	1020	1080	1140	1200	1260	1320	1380	1440	1500	1560	1620	1680	1740
1	caMKK1	4978	5004	4949	4952	5020	5030	4997	4967	4966	5014	5008	5013	5020	5035	4992	4998	5155	5076	4997	5041	5077	5029	5071	5045	5039	5054	5067	5064	5061	5075
1	caMKK1I9A/L11A	4330	4162	3974	3904	3776	3748	3624	3582	3536	3510	3523	3403	3391	3350	3342	3316	3293	3275	3261	3277	3234	3181	3173	3204	3169	3186	3190	3135	3129	3108
1	FRET - Positive	5379	5369	5349	5440	5416	5414	5467	5436	5452	5442	5435	5449	5487	5462	5501	5466	5519	5463	5455	5518	5484	5469	5451	5459	5494	5501	5497	5459	5512	5516
1	FRET - Negative	4275	4105	4003	3853	3742	3676	3570	3505	3422	3382	3379	3275	3240	3227	3213	3156	3135	3127	3064	3130	3041	3035	3032	2999	3017	2993	3074	2984	2966	2935
2	caMKK1	6101	6047	6027	6017	6011	6028	6020	6039	6039	6066	6062	6085	6112	6138	6163	6191	6222	6219	6217	6223	6232	6252	6232	6229	6219	6190	6171	6144	6097	6047
2	caMKK1I9A/L11A	4691	4537	4436	4344	4274	4203	4149	4123	4091	4056	4021	3988	3962	3942	3917	3913	3899	3891	3885	3873	3867	3867	3854	3861	3865	3858	3856	3849	3830	3838
2	FRET - Positive	5996	5852	5789	5743	5702	5715	5682	5716	5695	5725	5698	5727	5758	5796	5839	5827	5848	5884	5846	5874	5848	5865	5852	5889	5827	5819	5784	5749	5720	5676
2	FRET - Negative	2074	2011	1961	1913	1870	1827	1802	1768	1745	1718	1688	1668	1648	1626	1609	1592	1578	1566	1550	1542	1523	1511	1509	1499	1489	1482	1470	1466	1454	1445
3	caMKK1	5137	5129	5156	5193	5193	5194	5205	5241	5257	5273	5249	5265	5257	5269	5279	5282	5288	5303	5308	5333	5325	5343	5372	5375	5380	5367	5381	5361	5351	5385
3	caMKK1I9A/L11A	4648	4510	4440	4322	4244	4178	4114	4054	3998	3983	3981	4036	4017	4051	4034	4017	4007	3962	3933	3879	3838	3806	3765	3734	3716	3707	3698	3669	3662	3643
3	FRET - Positive	5674	5685	5727	5772	5790	5828	5870	5902	5913	5966	6045	6147	6245	6298	6396	6423	6482	6464	6465	6403	6415	6404	6366	6395	6351	6360	6379	6365	6399	6389
3	FRET - Negative	4760	4536	4373	4239	4138	4049	3975	3901	3840	3813	3787	3825	3805	3808	3814	3799	3782	3751	3700	3649	3619	3582	3549	3521	3505	3475	3458	3443	3425	3418
	Emission ratio
	Cycle Nr.	1	2	3	4	5	6	7	8	9	10	11	12	13	14	15	16	17	18	19	20	21	22	23	24	25	26	27	28	29	30
	Time [s]	0	60	120	180	240	300	360	420	480	540	600	660	720	780	840	900	960	1020	1080	1140	1200	1260	1320	1380	1440	1500	1560	1620	1680	1740
1	caMKK1	5.50055	5.47484	5.28739	5.22363	5.2183	5.18557	5.06795	5.01211	5.07252	5.09036	5.03317	5.00799	4.96538	4.96548	4.82785	4.92899	5.06385	4.89017	4.83737	4.9037	4.96285	4.90156	4.91853	4.86969	4.8686	4.88309	4.88621	4.87861	4.83843	4.87044
1	caMKK1I9A/L11A	3.15138	2.73636	2.32398	2.17736	1.98319	1.89007	1.75667	1.68644	1.63024	1.54898	1.52709	1.47189	1.43626	1.39758	1.35523	1.36069	1.3359	1.31526	1.2992	1.29526	1.27574	1.23967	1.23223	1.23611	1.21604	1.22586	1.20651	1.1952	1.17764	1.16535
1	FRET - Positive	6.07111	6.09421	6.01011	6.07143	5.97133	5.98894	5.88482	5.92803	6.02431	5.9281	5.89479	5.98791	5.91909	5.93051	5.95991	5.91558	6.01854	5.97702	5.9358	5.99131	5.96087	5.90605	5.91857	5.87621	5.99128	5.98585	5.88544	5.86359	5.93966	5.95038
1	FRET - Negative	2.84053	2.45514	2.17436	1.94204	1.77094	1.67015	1.55285	1.44477	1.4123	1.3426	1.33452	1.25672	1.21394	1.19918	1.17348	1.14389	1.14208	1.11242	1.09234	1.09021	1.05774	1.05565	1.05571	1.02952	1.03322	1.01389	1.03154	1.00438	0.988996	0.979967
2	caMKK1	5.20119	5.22193	5.2227	5.22763	5.24063	5.23264	5.23934	5.22405	5.2513	5.22931	5.24394	5.23666	5.26443	5.24167	5.24957	5.24217	5.26396	5.24368	5.26418	5.22941	5.26351	5.25378	5.25907	5.23006	5.25697	5.23689	5.25191	5.2468	5.25151	5.22193
2	caMKK1I9A/L11A	3.95531	3.34834	2.98922	2.69981	2.51856	2.35991	2.26227	2.17114	2.10551	2.03206	1.97592	1.91363	1.88219	1.83605	1.81427	1.78107	1.77147	1.73705	1.73748	1.71523	1.69754	1.67258	1.66479	1.65779	1.64819	1.63752	1.62221	1.61046	1.60789	1.59187
2	FRET - Positive	5.90157	5.9532	5.98037	5.96985	5.94578	5.95933	5.94974	5.96038	5.98214	5.98849	5.94781	5.97185	6.00417	6.01245	6.0258	5.95808	5.98567	5.97967	5.95923	5.98167	5.95519	5.95431	5.93509	5.98476	5.93381	5.96209	5.9384	5.9268	5.95833	5.90021
2	FRET - Negative	2.8103	2.49504	2.29089	2.09071	1.97466	1.84359	1.77188	1.69349	1.61574	1.56609	1.51119	1.4606	1.42437	1.37331	1.35324	1.32336	1.29344	1.27007	1.25	1.23065	1.20681	1.1907	1.18168	1.16654	1.15248	1.14	1.12557	1.11738	1.1057	1.09553
3	caMKK1	5.57763	5.49732	5.45608	5.34259	5.33162	5.25177	5.25758	5.23576	5.22046	5.17468	5.14608	5.10174	5.14384	5.11553	5.11036	5.06424	5.05062	5.06979	5.06006	5.08874	5.07143	5.03582	5.03468	5.06121	5.03274	5.02528	5.01024	4.99162	4.99627	4.99073
3	caMKK1I9A/L11A	3.52923	3.05142	2.72226	2.45429	2.25865	2.10691	1.99515	1.88734	1.80578	1.734	1.68615	1.63335	1.58337	1.54559	1.50019	1.46445	1.42294	1.40248	1.36752	1.3601	1.32345	1.31423	1.28806	1.28228	1.26739	1.24521	1.2468	1.22422	1.20461	1.20191
3	FRET - Positive	6.23516	6.33779	6.33518	6.3151	6.27983	6.25322	6.29828	6.27872	6.31057	6.31323	6.38332	6.34365	6.32725	6.29171	6.35785	6.29706	6.26886	6.2575	6.22832	6.26517	6.24027	6.27843	6.2168	6.34425	6.29435	6.25984	6.30336	6.29575	6.29204	6.29458
3	FRET - Negative	3.7688	3.08152	2.64389	2.34199	2.12205	1.95321	1.84028	1.72306	1.64595	1.57627	1.52702	1.46946	1.41502	1.36831	1.34154	1.3082	1.26446	1.24164	1.20915	1.19326	1.16629	1.1566	1.13677	1.12564	1.11731	1.09105	1.08469	1.07493	1.05547	1.05461

## Sheet: Supp. Fig. S8B
Supplementary Figure S8c
Time (min)	0.25% v/v caMKK1		1.25% v/v caMKK1		2.5% v/v caMKK1		5% v/v caMKK1		1.25% v/v caMKK1I9A/L11A		FRET pos		FRET neg
1	1.06827	0.920565	1.13919	0.929674	1.10932	0.929915	1.15061	0.933508	0.857717	0.859853	6.3856	6.24311	0.970646	0.857048
2	1.08424	0.91955	1.114	0.927288	1.0976	0.92912	1.13787	0.940818	0.857717	0.859853	6.43641	6.3382	0.970646	0.857048
5	1.11885	0.934859	1.16283	0.955614	1.14991	0.970639	1.26046	1.03402	0.857717	0.859853	6.42015	6.37255	0.970646	0.896689
10	1.19487	0.955947	1.29187	1.0365	1.3978	1.15052	1.71298	1.41977	0.850735	0.885677	6.40098	6.41809	0.98369	1.06069
20	1.42575	1.04579	1.77674	1.38165	2.31386	1.9596	3.69811	3.31843	0.850735	0.885677	6.41809	6.40098	1.02075	1.30545
30	1.61037	1.15443	2.6006	2.06516	3.98622	3.52799	5.96267	5.768	0.900155	1.10938	6.37255	6.42015	1.12073	0.9493
60	2.90064	1.90375	5.9455	5.54881	6.39714	6.3783	6.35328	6.43953	1.18576	1.46682	6.3382	6.43641	1.20413	1.04381
120	5.95902	5.03667	6.27042	6.30233	6.28571	6.28895	6.21138	6.28652	2.05349	2.1316	6.24311	6.3856	1.32396	1.05724

## Sheet: Supp. Fig. S23
Supplementary Figure S23
	Repeat 1	Repeat 2	Repeat 3
[ERK2] µM	FP	FP	FP
125	270.2	271.2	238.8
62.5	228.5	223.2	187.2
31.25	178.9	170.5	139.9
15.625	126.8	121.9	112.3
7.8125	95.7	89.3	84.3
3.90625	69.4	72.1	64.3
1.95312	51.2	53.8	48.1
0	27.4	32.1	36.6

## Sheet: Supp. Fig. S24
Supplementary Figure S24
[D-domain] µM	LOG[D-domain] µM	Lib1		Lib2		Lib3		Lib4		Lib5		Lib6		Lib7		Lib8		Lib9		Lib10		ILAA MEK1		WT MEK1		Leucine and ERK2
		Repeat 1	Repeat 2	Repeat 1	Repeat 2	Repeat 1	Repeat 2	Repeat 1	Repeat 2	Repeat 1	Repeat 2	Repeat 1	Repeat 2	Repeat 1	Repeat 2	Repeat 1	Repeat 2	Repeat 1	Repeat 2	Repeat 1	Repeat 2	Repeat 1	Repeat 2	Repeat 1	Repeat 2	Repeat 1	Repeat 2
500	2.69897	73.8	72.4	83.7	81.3	73.5	75.1	85.5	83.6	82.3	86.4	59.3	60.9	76	75.6	91	93.8	84.8	85.9	88.9	88.7	121.4	119.7	69.7	66.7	89	88.3
250	2.39794	75.8	77.6	91.5	91.1	81.9	83	93.3	93.3	89.6	95	78	77.5	82.2	81.5	103.8	103.4	93.3	93.6	97.2	98.5	121.4	119.9	77.5	75	100.3	101.6
125	2.09691	84.1	81.2	103.5	100.9	90.6	97.5	103.4	102.5	103.4	103.9	93.7	92.6	94	90.4	109.7	110.1	104.2	104.4	107.4	107.3	122.4	121.8	84.9	82.8	110.7	110.8
62.5	1.79588	92.4	89.7	109.7	107.1	101.4	100.5	112.3	113	111.5	111.4	105.3	106.2	103.9	101.3	118.4	116.4	112.9	110.3	115.6	115.2	124.7	121.9	94	90.5	118.9	115.7
31.25	1.49485	103.3	100.2	114.2	113.2	109.1	110.4	118.7	117.7	118	116.9	115.8	113.7	114.4	110.5	121.7	122.4	120.9	117.6	121.6	119.7	126.1	122	104.1	102.6	124	120.9
15.625	1.19382	110.2	108.7	117.5	118.1	115	116.8	124.9	122.1	122.7	122.8	121.6	120.1	120.5	115.5	124.3	122.9	123.1	120.9	124.1	122.6	126.7	123.5	114.7	112.2	125.6	122.1
7.8125	0.89279	114.8	111.1	121.6	118.4	119.8	119.5	123.5	124.6	123.1	119.8	122.8	119.4	119.8	118	125.6	123	124.7	121.8	123.5	123.9	124.1	122.2	116.6	116.6	126.4	124.7
3.90625	0.59176	117.4	112.7	121.1	118	118.6	116.9	122.1	120.9	122.5	119.4	120.9	120.6	122.1	118.3	121.7	120.9	122.9	120.3	123.2	123.1	125.5	122.7	121.4	116.7	125.8	126.3
